# Supplementary material for: Lidocaine-Loaded Hyaluronic Acid Adhesive Microneedle Patch for Oral Mucosal Topical Anesthesia
Source: Pharmaceutics. 2022 Mar 22;14(4):686. doi: 10.3390/pharmaceutics14040686 (PMC9025765; doi:10.3390/pharmaceutics14040686)
Supplement: Supplementary file 1 [file pharmaceutics-14-00686-s001.zip]

Archive with 1 entries (1 files):
- pharmaceutics-1610909-supplementary/pharmaceutics-1610909-supplementary.pdf
